# Supplementary material for: Splice-Site Variants in the Gene Encoding GABA-A Receptor Delta Subunit Are Associated with Amphetamine Use in Patients under Methadone Maintenance Treatment
Source: Int J Mol Sci. 2022 Dec 31;24(1):721. doi: 10.3390/ijms24010721 (PMC9820820; doi:10.3390/ijms24010721)
Supplement: Supplementary file 1 [file ijms-24-00721-s001.zip]

Archive with 1 entries (1 files):
- ijms-1981914-supplementary.pdf
